# Supplementary material for: Flow-Based Single Cell Deposition for High-Throughput Screening of Protein Libraries
Source: PLoS One. 2015 Nov 4;10(11):e0140730. doi: 10.1371/journal.pone.0140730 (PMC4633160; doi:10.1371/journal.pone.0140730)
Supplement: S1 File — Figure A_ Sort multiplexer simplified schematic of device.eps. Figure B_ Sort multiplexer complete schematic.eps. Figure C_ Sort multiplexer PCB foil.eps. Figure D_ Sort multiplexer component layout.eps. Figure E_ Sort multiplexer connection diagram.eps. CODE_Sort multiplexer Arduino system code.docx. VIDEO_Modified MoFlo sorter printing 4050 bacteria using the sort multiplexer.mp4. (ZIP) [file pone.0140730.s001.zip]

Archive with 7 entries (7 files):
- S2. CODE_Sort multiplexer Arduino system code.docx
- S2. FIGURE A_Sort multiplexer simplified schematic of device.eps
- S2. FIGURE B_Sort multiplexer complete schematic.eps
- S2. FIGURE C_Sort multiplexer PCB foil.eps
- S2. FIGURE D_Sort multiplexer component layout.eps
- S2. FIGURE E_Sort multiplexer connection diagram .eps
- S2. VIDEO_Modified MoFlo sorter printing 4050 bacteria using the sort multiplexer .mp4
